# Supplementary material for: Diagnostic Value of the Combination of Golgi Protein 73 and Alpha-Fetoprotein in Hepatocellular Carcinoma: A Meta-Analysis
Source: PLoS One. 2015 Oct 6;10(10):e0140067. doi: 10.1371/journal.pone.0140067 (PMC4595485; doi:10.1371/journal.pone.0140067)
Supplement: S1 File — (XLSX) [file pone.0140067.s001.xlsx]

## Sheet: 原始提取数据
Author	Publication year	country	HCC	control	cirrhosis/hepatitis/healthy/others	(GP73)TP/FP/FN/TN	sensitivity	specificity	cutoff	method	(AFP)TP/FP/FN/TN	sensitivity	specificity	cutoff	method	(GP73+AFP)TP/FP/FN/TN	sensitivity	specificity	Specimen
Zhiling Jia	2014	China	102	179	n/n/100/79	79/20/23/159	0.7745	0.89	150ng/ml	ELISA	53/39/49/140	0.5196	0.78	400ng/ml	immunoassay				serum
Yichen Wang	2013	China	84	173	80/32/61/n	62/32/22/141	0.736	0.815	8.5UR	immunoblotting	66/26/22/147	0.786	0.85	NK	immunoassay	67/26/17/147	0.798	0.85	serum
Sicong Hou	2013	China	79	105	47/30/28/n	58/21/21/84	0.734	0.8	78.1ng/l	immunoblotting	44/14/35/91	0.556	0.867	47.8ng/ml	immunoassay	70/32/9/73	0.886	0.695	serum
Shi Y	2011	China	73	107	13/32/62/n	50/7/23/100	0.685	0.93	100ug/L	ELISA	21/1/52/106	0.288	0.99	400ug/L	ELISA	54/8/19/99	0.74	0.93	serum
Morota K	2011	Japan	70	159	35/52/72/n	62/61/8/98	0.89	0.62	94.7ug/L	ELISA	44/13/26/146	0.63	0.92	15.3ug/L	ELISA				serum
Liyuan Tian	2010	China	153	95	95/115/109/n	115/46/38/49	0.75	0.518	113.89ug/L	ELISA	145/50/8/45	0.952	0.471	13.6ug/L	ELISA				serum
Ozkan H	2010	Turkey	75	55	55/n/28/n	62/50/13/5	0.8267	0.09	0.078mg/ml	ELISA	51/3/24/52	0.6857	0.9455	13ng/ml	ELISA				serum
Yilei Mao	2010	China/USA	789	3428	512/337/1690/889	589/89/200/3339	0.746	0.974	8.5RU	immunoblotting	459/504/330/2924	0.582	0.853	35ng/ml	immunoassay	704/507/85/2921	0.892	0.852	serum
Jinsong Hu	2009	China	31	93	31/31/31/n	24/15/7/78	0.774	0.839	7.4RU	Western blotting	15/3/16/90	0.484	0.968	36ug/L	ELISA				serum
Mengjun Wang	2009	USA	164	113	113/n/n/n	156/64/8/49	0.95	0.43	NK	immunoblotting	156/79/8/34	0.95	0.28	NK	ELISA				serum
Jorge A.Marrero	2005	USA	144	152	152/n/56/n	99/21/45/131	0.69	0.86	10RU	Immunoblotting	43/6/101/146	0.3	0.96	99ng/ml	ELISA				serum
